# Supplementary material for: The Safety Profile of a Portfolio of Hyaluronic Acid-Based Soft Tissue Fillers Manufactured Using MACRO Technology: A Systematic Review of Clinical Evidence
Source: Life (Basel). 2026 Jan 13;16(1):110. doi: 10.3390/life16010110 (PMC12842927; doi:10.3390/life16010110)
Supplement: Supplementary file 1 [file life-16-00110-s001.zip]

Archive with 1 entries (1 files):
- life-4050308-supplementary.pdf
